# Supplementary material for: ICP-MS Determination of 23 Elements of Potential Health Concern in Liquids of e-Cigarettes. Method Development, Validation, and Application to 37 Real Samples
Source: Molecules. 2021 Nov 4;26(21):6680. doi: 10.3390/molecules26216680 (PMC8588553; doi:10.3390/molecules26216680)
Supplement: Supplementary file 1 [file molecules-26-06680-s001.zip]

Archive with 1 entries (1 files):
- molecules-1440234-supplementary.pdf
